# Supplementary material for: Effects of an Amphiphilic Micelle of Diblock Copolymer on Water Adsorption of Cement Paste
Source: Materials (Basel). 2023 Mar 9;16(6):2190. doi: 10.3390/ma16062190 (PMC10056578; doi:10.3390/ma16062190)
Supplement: Supplementary file 1 [file materials-16-02190-s001.zip]

Archive with 1 entries (1 files):
- materials-2253178-supplementary.pdf
